# Supplementary material for: Understanding the Structural and Catalytic Properties of Al(IV)-2 Acidic Sites of ZSM-5
Source: Materials (Basel). 2024 Jun 10;17(12):2824. doi: 10.3390/ma17122824 (PMC11204418; doi:10.3390/ma17122824)
Supplement: Supplementary file 1 [file materials-17-02824-s001.zip]

Archive with 1 entries (1 files):
- materials-3034861-supplementary.pdf
